# Supplementary material for: A systematic review and meta-analysis of host genetic factors associated with influenza severity
Source: BMC Genomics. 2021 Dec 20;22:912. doi: 10.1186/s12864-021-08240-7 (PMC8686082; doi:10.1186/s12864-021-08240-7)
Supplement: Supplementary file 1 — Additional file 1. Data extraction of the included studies in the systematic review of host genetic factors and influenza disease severity. [file 12864_2021_8240_MOESM1_ESM.xlsx]

## Sheet: Data extraction
General study information						Study set-up				Study population		Influenza	Assessment of severity					Assessment human genetic variants							Prevalence data													Critical appraisal (CSI)									HWE	MAF
Study ID	Author	Year of publication	Country of origin	Title	Only include in qualitative summary	Study design	Sampling period	Setting	Patient selection criteria	Ethnicity	Age groups included	Influenza subtype	Multiple classifications possible with genotype information	Classification	Include as primary outcome	Description cases	Description controls	Genotyping method (human genome)	Target	Gene of the current data extraction	SNP of the current data extraction	Other SNP info	Allele A	Allele a	Total sample size	Number of cases	N cases genotype AA	N cases genotype Aa	N cases genotype aa	N cases allele A	N cases allele a	Number of controls	N controls genotype AA	N controls genotype Aa	N controls genotype aa	N controls allele A	N controls allele a	Confounding risk	Comment confounding risk	Selection bias risk	Comment selection bias risk	Information bias risk 1	Information bias risk 2	Information bias risk 3	Comment information bias risk	CSI	HWE (p-value Exact Test) in controls	Minor Allele	MAF in cases
4	Levy	2019	United States	Evaluation of mannose binding lectin gene variants in pediatric influenza virus-related critical illness	No	Nested case-control	November 2008 to June 2016	Hospital-based	Multicenter prospective cohort of critically ill children and adolescents in the Pediatric Intensive Care Influenza (PICFLU) Study.	Admixed	Children; Adolescents	Multiple subtypes	No	2 - Mortality among hospitalized patients	1	Children with confirmed influenza-related critical illness that died in the hospital	Children with confirmed influenza-related critical illness that survived to hospital discharge	TaqMan SNP genotyping assays	Focus on multiple SNPs	MBL2	rs1800450	The B allele changes GGC to GAC and causes an amino acid replacement of glycine to aspartic acid (p.Gly54Asp)	A	G	420	30	2	12	16	16	44	390	8	92	290	108	672	B - Some degree of confounding possible/probable OR study performed in obviously admixed population	Most PICFLU patients were white and not Hispanic	0 - Post-hoc stratification	The PICFLU Study prospectively enrolled patients (<21 years of age) admitted to 38 PICUs in the Pediatric Acute Lung Injury and Sepsis Investigator's (PALISI) Network with suspected or confirmed community-acquired influenza infection.	A - Cases: status verified by highly specific molecular methods (antigen test, PCR)	A - Controls: status verified by highly specific molecular methods (antigen test, PCR)	A - Genotyping: favourable quality control estimates given, subset or total dataset replicated	In samples where genotyping remained inconclusive, Sanger sequencing for the 5 SNPs in MBL2 was performed.	B0A	0.831	A	0.27
5	Matos	2019	Brazil	Human CCR5Δ32 (rs333) polymorphism has no influence on severity and mortality of influenza A(H1N1)pdm09 infection in Brazilian patients from the post pandemic period	No	Cohort	2012 to 2018	Hospital-based; Primary health care setting	Cases were prospectively detected through the Influenza Surveillance System. Inclusion when vailability of an accurate patient record for the classification of influenza disease into influenza-like illness (ILI) and severe acute respiratory infection (SARI).	Hispanic	All age groups	2009 influenza A H1N1	Yes	4 - Severity indicators among hospitalized and non-hospitalized patients	1	SARI cases were defined as requiring hospitalization and presenting dyspnea or one of the following signs: peripheral capillary oxygen saturation < 95%, respiratory distress or acute respiratory insufficiency; Fatal cases	Influenza-Like Illness (ILI), ambulant. ILI cases were defined as presenting fever and cough or sore throat and one of the following symptoms: headache, myalgia or arthralgia. In children<2 years, ILI cases were defined as presenting fever and cough, coryza and nasal obstruction.	PCR-RFLP; Sanger sequencing	Focus on one SNP	CCR5	rs333	A 32 bp deletion in the CeC motif chemokine receptor 5 (CCR5) gene (CCR5Δ32)	del	wt	432	279	0	29	250	29	529	153	0	12	141	12	294	A - No apparent confounding (or possible confounding properly adjusted for) AND no indication of population stratification		0 - Post-hoc stratification		A - Cases: status verified by highly specific molecular methods (antigen test, PCR)	A - Controls: status verified by highly specific molecular methods (antigen test, PCR)	A - Genotyping: favourable quality control estimates given, subset or total dataset replicated	Sanger sequencing was performed in a subset of samples to confirm CCR5 classification.	A0A	>0.99	del	0.05
5	Matos	2019	Brazil	Human CCR5Δ32 (rs333) polymorphism has no influence on severity and mortality of influenza A(H1N1)pdm09 infection in Brazilian patients from the post pandemic period	No	Cohort	2012 to 2018	Hospital-based; Primary health care setting	Cases were prospectively detected through the Influenza Surveillance System. Inclusion when vailability of an accurate patient record for the classification of influenza disease into influenza-like illness (ILI) and severe acute respiratory infection (SARI).	Hispanic	All age groups	2009 influenza A H1N1	Yes	3 - Mortality among hospitalized and non-hospitalized patients	0	Fatal cases	Non-fatal SARI and ILI cases	PCR-RFLP; Sanger sequencing	Focus on one SNP	CCR5	rs333	A 32 bp deletion in the CeC motif chemokine receptor 5 (CCR5) gene (CCR5Δ32)	del	wt	432	106	0	8	98	8	204	326	0	33	293	33	619	A - No apparent confounding (or possible confounding properly adjusted for) AND no indication of population stratification		0 - Post-hoc stratification		A - Cases: status verified by highly specific molecular methods (antigen test, PCR)	A - Controls: status verified by highly specific molecular methods (antigen test, PCR)	A - Genotyping: favourable quality control estimates given, subset or total dataset replicated	Sanger sequencing was performed in a subset of samples to confirm CCR5 classification.	A0A	>0.99	del	0.04
6	Zhou	2019	China	Identification and characterization of GLDC as host susceptibility gene to severe influenza	No	Cohort	Between May 2009 and January 2012	Hospital-based	Adult patients who were infected with A(H1N1)pdm09 and had clinical specimens sent to Queen Mary Hospital were recruited. Patients were excluded if they were aged < 18 years, were non-Chinese, their archived specimens were not suffi cient for testing, or the essential clinical information could not be retrieved from the clinical management system.	Asian	Adults; Elderly (>65)	2009 influenza A H1N1	No	1 - Severity indicators (e.g. ICU, ventilation, mortality) among hospitalized patients	1	Patients with severe disease were defined as those who required oxygen supplementation, were admitted to the intensive care unit, or died	Hospitalized patients with mild disease were defined as those who did not satisfy the severity criteria.	PCR-RFLP; Genome-Wide Human SNP Array (Affymetrix); SEQUENOM MassArray Genotyping platform	GWAS	GLDC	rs1755609		A	G	432	174	52	87	35	191	157	258	56	126	76	238	284	B - Some degree of confounding possible/probable OR study performed in obviously admixed population	Some confounding due to age	B - Controls drawn from structured sampling frame (hospital, clinic or health care programme-based) AND in HWE	Hospital-based	A - Cases: status verified by highly specific molecular methods (antigen test, PCR)	A - Controls: status verified by highly specific molecular methods (antigen test, PCR)	C - No indication of genotyping reproducibility		BBC	0.802	A	0.55
7	Chatzopoulou	2019	Greece	Identification of complement-related host genetic risk factors associated with influenza A(H1N1)pdm09 outcome: challenges ahead	No	Cohort	January and February from 2010 and 2011	Hospital-based	Patients with confirmed A(H1N1)pdm09 influenza infection were recruited and classified as mild (control) or severe cases according to their clinical characteristics. Exclusion criteria: patients older than 60 years, other than Greek, or preexisting comorbidities in accordance to WHO risk factors.	Caucasian	Children; Adolescents; Adults	2009 influenza A H1N1	Yes	1 - Severity indicators (e.g. ICU, ventilation, mortality) among hospitalized patients	1	Severe cases according to their clinical characteristics, such as, admission to the intensive care unit, requirement for oxygen supplementation and the presence or not of pneumonia	Hospitalized with mild disease	TaqMan SNP genotyping assays	Focus on multiple SNPs	CD55	rs2564978	complement regulatory protein CD55	C	T	110	59	31	24	4	86	32	51	33	17	1	83	19	A - No apparent confounding (or possible confounding properly adjusted for) AND no indication of population stratification	Exclusion pre-existing comorbidities, children, other than Greek	B - Controls drawn from structured sampling frame (hospital, clinic or health care programme-based) AND in HWE		A - Cases: status verified by highly specific molecular methods (antigen test, PCR)	A - Controls: status verified by highly specific molecular methods (antigen test, PCR)	C - No indication of genotyping reproducibility		ABC	>0.99	T	0.27
7	Chatzopoulou	2019	Greece	Identification of complement-related host genetic risk factors associated with influenza A(H1N1)pdm09 outcome: challenges ahead	No	Cohort	January and February from 2010 and 2011	Hospital-based	Patients with confirmed A(H1N1)pdm09 influenza infection were recruited and classified as mild (control) or severe cases according to their clinical characteristics. Exclusion criteria: patients older than 60 years, other than Greek, or preexisting comorbidities in accordance to WHO risk factors.	Caucasian	Children; Adolescents; Adults	2009 influenza A H1N1	Yes	2 - Mortality among hospitalized patients	0	Fatal outcome	Hospitalized, no fatal outcome	TaqMan SNP genotyping assays	Focus on multiple SNPs	CD55	rs2564978	complement regulatory protein CD55	C	T	110	19	8	8	3	24	14	91	56	33	2	145	37	A - No apparent confounding (or possible confounding properly adjusted for) AND no indication of population stratification	Exclusion pre-existing comorbidities, children, other than Greek	0 - Post-hoc stratification		A - Cases: status verified by highly specific molecular methods (antigen test, PCR)	A - Controls: status verified by highly specific molecular methods (antigen test, PCR)	C - No indication of genotyping reproducibility		A0C	0.346	T	0.37
7	Chatzopoulou	2019	Greece	Identification of complement-related host genetic risk factors associated with influenza A(H1N1)pdm09 outcome: challenges ahead	No	Cohort	January and February from 2010 and 2011	Hospital-based	Patients with confirmed A(H1N1)pdm09 influenza infection were recruited and classified as mild (control) or severe cases according to their clinical characteristics. Exclusion criteria: patients older than 60 years, other than Greek, or preexisting comorbidities in accordance to WHO risk factors.	Caucasian	Children; Adolescents; Adults	2009 influenza A H1N1	Yes	1 - Severity indicators (e.g. ICU, ventilation, mortality) among hospitalized patients	1	Severe cases according to their clinical characteristics, such as, admission to the intensive care unit, requirement for oxygen supplementation and the presence or not of pneumonia	Hospitalized with mild disease	TaqMan SNP genotyping assays	Focus on multiple SNPs	C1QBP	rs3786054	complement component 1, q subcomponent binding protein (C1QBP) gene	A	G	110	59	4	21	34	29	89	51	1	24	26	26	76	A - No apparent confounding (or possible confounding properly adjusted for) AND no indication of population stratification	Exclusion pre-existing comorbidities, children, other than Greek	B - Controls drawn from structured sampling frame (hospital, clinic or health care programme-based) AND in HWE		A - Cases: status verified by highly specific molecular methods (antigen test, PCR)	A - Controls: status verified by highly specific molecular methods (antigen test, PCR)	C - No indication of genotyping reproducibility		ABC	0.143	A	0.25
7	Chatzopoulou	2019	Greece	Identification of complement-related host genetic risk factors associated with influenza A(H1N1)pdm09 outcome: challenges ahead	No	Cohort	January and February from 2010 and 2011	Hospital-based	Patients with confirmed A(H1N1)pdm09 influenza infection were recruited and classified as mild (control) or severe cases according to their clinical characteristics. Exclusion criteria: patients older than 60 years, other than Greek, or preexisting comorbidities in accordance to WHO risk factors.	Caucasian	Children; Adolescents; Adults	2009 influenza A H1N1	Yes	2 - Mortality among hospitalized patients	0	Fatal outcome	Hospitalized, no fatal outcome	TaqMan SNP genotyping assays	Focus on multiple SNPs	C1QBP	rs3786054	complement component 1, q subcomponent binding protein (C1QBP) gene	A	G	110	19	2	11	6	15	23	91	3	34	54	40	142	A - No apparent confounding (or possible confounding properly adjusted for) AND no indication of population stratification	Exclusion pre-existing comorbidities, children, other than Greek	0 - Post-hoc stratification		A - Cases: status verified by highly specific molecular methods (antigen test, PCR)	A - Controls: status verified by highly specific molecular methods (antigen test, PCR)	C - No indication of genotyping reproducibility		A0C	0.546	A	0.39
7	Chatzopoulou	2019	Greece	Identification of complement-related host genetic risk factors associated with influenza A(H1N1)pdm09 outcome: challenges ahead	No	Cohort	January and February from 2010 and 2011	Hospital-based	Patients with confirmed A(H1N1)pdm09 influenza infection were recruited and classified as mild (control) or severe cases according to their clinical characteristics. Exclusion criteria: patients older than 60 years, other than Greek, or preexisting comorbidities in accordance to WHO risk factors.	Caucasian	Children; Adolescents; Adults	2009 influenza A H1N1	Yes	1 - Severity indicators (e.g. ICU, ventilation, mortality) among hospitalized patients	1	Severe cases according to their clinical characteristics, such as, admission to the intensive care unit, requirement for oxygen supplementation and the presence or not of pneumonia	Hospitalized with mild disease	TaqMan SNP genotyping assays	Focus on multiple SNPs	FCGR2A	rs1801274	Fc fragment of immunoglobulin G, low-affinity IIA, receptor (FCGR2A) gene	A	G	110	59	19	28	12	66	52	51	19	24	8	62	40	A - No apparent confounding (or possible confounding properly adjusted for) AND no indication of population stratification	Exclusion pre-existing comorbidities, children, other than Greek	B - Controls drawn from structured sampling frame (hospital, clinic or health care programme-based) AND in HWE		A - Cases: status verified by highly specific molecular methods (antigen test, PCR)	A - Controls: status verified by highly specific molecular methods (antigen test, PCR)	C - No indication of genotyping reproducibility		ABC	>0.99	G	0.44
7	Chatzopoulou	2019	Greece	Identification of complement-related host genetic risk factors associated with influenza A(H1N1)pdm09 outcome: challenges ahead	No	Cohort	January and February from 2010 and 2011	Hospital-based	Patients with confirmed A(H1N1)pdm09 influenza infection were recruited and classified as mild (control) or severe cases according to their clinical characteristics. Exclusion criteria: patients older than 60 years, other than Greek, or preexisting comorbidities in accordance to WHO risk factors.	Caucasian	Children; Adolescents; Adults	2009 influenza A H1N1	Yes	2 - Mortality among hospitalized patients	0	Fatal outcome	Hospitalized, no fatal outcome	TaqMan SNP genotyping assays	Focus on multiple SNPs	FCGR2A	rs1801274	Fc fragment of immunoglobulin G, low-affinity IIA, receptor (FCGR2A) gene	A	G	110	19	4	10	5	18	20	91	34	42	15	110	72	A - No apparent confounding (or possible confounding properly adjusted for) AND no indication of population stratification	Exclusion pre-existing comorbidities, children, other than Greek	0 - Post-hoc stratification		A - Cases: status verified by highly specific molecular methods (antigen test, PCR)	A - Controls: status verified by highly specific molecular methods (antigen test, PCR)	C - No indication of genotyping reproducibility		A0C	0.826	G	0.53
22	David	2018	Portugal	Population genetics of IFITM3 in Portugal and Central Africa reveals a potential modifier of influenza severity	No	Cohort	NA	Hospital-based; Primary health care setting	Portuguese patients with laboratory confirmed influenza A(H1N1)pdm09 infection were selected and classified either as mild cases receiving ambulatory treatment only or as severe cases requiring admission to intensive care units.	Caucasian	NA	2009 influenza A H1N1	No	4 - Severity indicators among hospitalized and non-hospitalized patients	1	Severe cases requiring admission to ICU. Criteria for admission to ICUs included pneumonia or dyspnea.	Mild cases receiving ambulatory treatment only	PCR-RFLP	Focus on multiple SNPs	IFITM3	rs34481144	c.-23 G>A (5' UTR)	A	G	41	22	2	6	14	10	34	19	2	11	6	15	23	A - No apparent confounding (or possible confounding properly adjusted for) AND no indication of population stratification		B - Controls drawn from structured sampling frame (hospital, clinic or health care programme-based) AND in HWE		A - Cases: status verified by highly specific molecular methods (antigen test, PCR)	A - Controls: status verified by highly specific molecular methods (antigen test, PCR)	C - No indication of genotyping reproducibility		ABC	0.633	A	0.23
22	David	2018	Portugal	Population genetics of IFITM3 in Portugal and Central Africa reveals a potential modifier of influenza severity	No	Cohort	NA	Hospital-based; Primary health care setting	Portuguese patients with laboratory confirmed influenza A(H1N1)pdm09 infection were selected and classified either as mild cases receiving ambulatory treatment only or as severe cases requiring admission to intensive care units.	Caucasian	NA	2009 influenza A H1N1	No	4 - Severity indicators among hospitalized and non-hospitalized patients	1	Severe cases requiring admission to ICU. Criteria for admission to ICUs included pneumonia or dyspnea.	Mild cases receiving ambulatory treatment only	PCR-RFLP	Focus on multiple SNPs	IFITM3	rs12252	c.42 T>C (p.Ser14Ser)	C	T	41	22	0	4	18	4	40	19	1	2	16	4	34	A - No apparent confounding (or possible confounding properly adjusted for) AND no indication of population stratification		B - Controls drawn from structured sampling frame (hospital, clinic or health care programme-based) AND in HWE		A - Cases: status verified by highly specific molecular methods (antigen test, PCR)	A - Controls: status verified by highly specific molecular methods (antigen test, PCR)	C - No indication of genotyping reproducibility		ABC	0.16	C	0.09
22	David	2018	Portugal	Population genetics of IFITM3 in Portugal and Central Africa reveals a potential modifier of influenza severity	No	Cohort	NA	Hospital-based; Primary health care setting	Portuguese patients with laboratory confirmed influenza A(H1N1)pdm09 infection were selected and classified either as mild cases receiving ambulatory treatment only or as severe cases requiring admission to intensive care units.	Caucasian	NA	2009 influenza A H1N1	No	4 - Severity indicators among hospitalized and non-hospitalized patients	1	Severe cases requiring admission to ICU. Criteria for admission to ICUs included pneumonia or dyspnea.	Mild cases receiving ambulatory treatment only	PCR-RFLP	Focus on multiple SNPs	IFITM3	rs11553885	c.165 C>T (p.Pro55Pro)	C	T	41	22	0	1	21	1	43	19	0	1	18	1	37	A - No apparent confounding (or possible confounding properly adjusted for) AND no indication of population stratification		B - Controls drawn from structured sampling frame (hospital, clinic or health care programme-based) AND in HWE		A - Cases: status verified by highly specific molecular methods (antigen test, PCR)	A - Controls: status verified by highly specific molecular methods (antigen test, PCR)	C - No indication of genotyping reproducibility		ABC	>0.99	C	0.02
22	David	2018	Portugal	Population genetics of IFITM3 in Portugal and Central Africa reveals a potential modifier of influenza severity	No	Cohort	NA	Hospital-based; Primary health care setting	Portuguese patients with laboratory confirmed influenza A(H1N1)pdm09 infection were selected and classified either as mild cases receiving ambulatory treatment only or as severe cases requiring admission to intensive care units.	Caucasian	NA	2009 influenza A H1N1	No	4 - Severity indicators among hospitalized and non-hospitalized patients	1	Severe cases requiring admission to ICU. Criteria for admission to ICUs included pneumonia or dyspnea.	Mild cases receiving ambulatory treatment only	PCR-RFLP	Focus on multiple SNPs	IFITM3	rs1136853	c.9 C>A (p.His3Gln)	A	C	41	22	0	4	18	4	40	19	1	2	16	4	34	A - No apparent confounding (or possible confounding properly adjusted for) AND no indication of population stratification		B - Controls drawn from structured sampling frame (hospital, clinic or health care programme-based) AND in HWE		A - Cases: status verified by highly specific molecular methods (antigen test, PCR)	A - Controls: status verified by highly specific molecular methods (antigen test, PCR)	C - No indication of genotyping reproducibility		ABC	0.16	A	0.09
22	David	2018	Portugal	Population genetics of IFITM3 in Portugal and Central Africa reveals a potential modifier of influenza severity	No	Cohort	NA	Hospital-based; Primary health care setting	Portuguese patients with laboratory confirmed influenza A(H1N1)pdm09 infection were selected and classified either as mild cases receiving ambulatory treatment only or as severe cases requiring admission to intensive care units.	Caucasian	NA	2009 influenza A H1N1	No	4 - Severity indicators among hospitalized and non-hospitalized patients	1	Severe cases requiring admission to ICU. Criteria for admission to ICUs included pneumonia or dyspnea.	Mild cases receiving ambulatory treatment only	PCR-RFLP	Focus on multiple SNPs	IFITM3	SNP cd11	c.33T>C (p.Pro11Pro)	C	T	41	22	0	0	22	0	44	19	0	1	18	1	37	A - No apparent confounding (or possible confounding properly adjusted for) AND no indication of population stratification		B - Controls drawn from structured sampling frame (hospital, clinic or health care programme-based) AND in HWE		A - Cases: status verified by highly specific molecular methods (antigen test, PCR)	A - Controls: status verified by highly specific molecular methods (antigen test, PCR)	C - No indication of genotyping reproducibility		ABC	>0.99	C	0
22	David	2018	Portugal	Population genetics of IFITM3 in Portugal and Central Africa reveals a potential modifier of influenza severity	No	Cohort	NA	Hospital-based; Primary health care setting	Portuguese patients with laboratory confirmed influenza A(H1N1)pdm09 infection were selected and classified either as mild cases receiving ambulatory treatment only or as severe cases requiring admission to intensive care units.	Caucasian	NA	2009 influenza A H1N1	No	4 - Severity indicators among hospitalized and non-hospitalized patients	1	Severe cases requiring admission to ICU. Criteria for admission to ICUs included pneumonia or dyspnea.	Mild cases receiving ambulatory treatment only	PCR-RFLP	Focus on multiple SNPs	IFITM3	rs56323507	c.51 C>T (p.Pro17Pro)	C	T	41	22	0	0	22	0	44	19	0	0	19	0	38	A - No apparent confounding (or possible confounding properly adjusted for) AND no indication of population stratification		C - No description on controls recruitment OR controls fail HWE	Fail HWE	A - Cases: status verified by highly specific molecular methods (antigen test, PCR)	A - Controls: status verified by highly specific molecular methods (antigen test, PCR)	C - No indication of genotyping reproducibility		ACC	<0.001	C	0
22	David	2018	Portugal	Population genetics of IFITM3 in Portugal and Central Africa reveals a potential modifier of influenza severity	No	Cohort	NA	Hospital-based; Primary health care setting	Portuguese patients with laboratory confirmed influenza A(H1N1)pdm09 infection were selected and classified either as mild cases receiving ambulatory treatment only or as severe cases requiring admission to intensive care units.	Caucasian	NA	2009 influenza A H1N1	No	4 - Severity indicators among hospitalized and non-hospitalized patients	1	Severe cases requiring admission to ICU. Criteria for admission to ICUs included pneumonia or dyspnea.	Mild cases receiving ambulatory treatment only	PCR-RFLP	Focus on multiple SNPs	IFITM3	rs56020216	c.60T>C (p.Tyr20Tyr)	C	T	41	22	0	0	22	0	44	19	0	0	19	0	38	A - No apparent confounding (or possible confounding properly adjusted for) AND no indication of population stratification		C - No description on controls recruitment OR controls fail HWE	Fail HWE	A - Cases: status verified by highly specific molecular methods (antigen test, PCR)	A - Controls: status verified by highly specific molecular methods (antigen test, PCR)	C - No indication of genotyping reproducibility		ACC	<0.001	C	0
24	Randolph	2017	United States	Evaluation of IFITM3 rs12252 Association with Severe Pediatric Influenza Infection	No	Case-control design (using data from two independent cohort studies)	PICFLU: from November 2008 to April 2016; FLU09: during 2009-2014	Hospital-based; Primary health care setting or community-based	Prospectively enrolled children (age <21 years) across 38 Pediatric Acute Lung Injury and Sepsis Investigators (PALISI) Network PICUs that voluntarily participated in the Pediatric Influenza (PICFLU) Genetic Susceptibility Study. Patients presenting to the PICU with critical illness (acute respiratory failure and/or vasopressors) suspected of having an influenza infection (tested and/ or influenz…	African American	Children; Adolescents	Multiple subtypes	No	4 - Severity indicators among hospitalized and non-hospitalized patients	1	Children admitted to the pediatric intensive care unit (PICU) with confirmed influenza-related critical illness	Outpatients PCR confirmed influenza infection	PCR-RFLP; TaqMan SNP genotyping assays; Sanger sequencing	Focus on one SNP	IFITM3	rs12252		C	T	110	56	4	21	31	29	83	54	1	19	34	21	87	A - No apparent confounding (or possible confounding properly adjusted for) AND no indication of population stratification	Only taking the African American from the PICFLU cohort to compare to the African American from the FLU09 cohort	B - Controls drawn from structured sampling frame (hospital, clinic or health care programme-based) AND in HWE		A - Cases: status verified by highly specific molecular methods (antigen test, PCR)	A - Controls: status verified by highly specific molecular methods (antigen test, PCR)	B - Partial genotyping quality control results		ABB	0.665	C	0.26
29	Pan	2017	China	IFITM3 Rs12252-C Variant Increases Potential Risk for Severe Influenza Virus Infection in Chinese Population	No	Case-control	From September 2013 to April 2014 and September 2014 to April 2015.	Hospital-based; Primary health care setting	The surveillance for SARI included 11 inpatient departments in local hospitals located in urban and suburban districts of Beijing area. The enrolment criteria for SARI cases included: (a) inpatients with a temperature >38◦C and cough; (b) onset of clinical symptoms within 10 days. We also enrolled ILI cases as mild controls in this study. The sentinel sites included 11 outpatient departments in l…	Asian	All age groups	Multiple subtypes	No	5 - Hospital admission among hospitalized and non-hospitalized patients	1	SARI cases (inpatients)	ILI cases (outpatients)	PCR-RFLP	Focus on one SNP	IFITM3	rs12252		C	T	245	164	101	49	14	251	77	81	22	45	14	89	73	A - No apparent confounding (or possible confounding properly adjusted for) AND no indication of population stratification		B - Controls drawn from structured sampling frame (hospital, clinic or health care programme-based) AND in HWE		A - Cases: status verified by highly specific molecular methods (antigen test, PCR)	A - Controls: status verified by highly specific molecular methods (antigen test, PCR)	C - No indication of genotyping reproducibility		ABC	0.37	T	0.23
30	Lee	2017	China	IFITM3, TLR3, and CD55 Gene SNPs and Cumulative Genetic Risks for Severe Outcomes in Chinese Patients With H7N9/H1N1pdm09 Influenza	No	Cohort	During 3 respective seasonal outbreaks (H7N9, 2013-2015; H1N1pdm09, 2011-2014)	Hospital-based; Primary health care setting	H7N9 and H1N1pdm09 influenza cases that were consecutively diagnosed in 4 participating institutes in mainland China. Patients presented with symptoms of acute respiratory tract infections during the seasonal outbreaks were tested for influenza virus infections (ie, prospectively diagnosed) with molecular assays, regardless of perceived severity. The inclusion criteria were: polymerase chain reac…	Asian	Adults; Elderly (>65)	2009 influenza A H1N1; Influenza A (H7N9)	No	3 - Mortality among hospitalized and non-hospitalized patients	1	Fatal outcome	Survivors	Sanger sequencing	Focus on multiple SNPs	IFITM3	rs12252		C	T	275	33	18	9	6	45	21	242	79	108	55	266	218	A - No apparent confounding (or possible confounding properly adjusted for) AND no indication of population stratification		0 - Post-hoc stratification		A - Cases: status verified by highly specific molecular methods (antigen test, PCR)	A - Controls: status verified by highly specific molecular methods (antigen test, PCR)	A - Genotyping: favourable quality control estimates given, subset or total dataset replicated		A0A	0.121	T	0.32
30	Lee	2017	China	IFITM3, TLR3, and CD55 Gene SNPs and Cumulative Genetic Risks for Severe Outcomes in Chinese Patients With H7N9/H1N1pdm09 Influenza	No	Cohort	During 3 respective seasonal outbreaks (H7N9, 2013-2015; H1N1pdm09, 2011-2014)	Hospital-based; Primary health care setting	H7N9 and H1N1pdm09 influenza cases that were consecutively diagnosed in 4 participating institutes in mainland China. Patients presented with symptoms of acute respiratory tract infections during the seasonal outbreaks were tested for influenza virus infections (ie, prospectively diagnosed) with molecular assays, regardless of perceived severity. The inclusion criteria were: polymerase chain reac…	Asian	Adults; Elderly (>65)	2009 influenza A H1N1; Influenza A (H7N9)	No	3 - Mortality among hospitalized and non-hospitalized patients	1	Fatal outcome	Survivors	Sanger sequencing	Focus on multiple SNPs	TLR3	rs5743313		C	T	275	33	31	2	0	64	2	242	186	49	7	421	63	A - No apparent confounding (or possible confounding properly adjusted for) AND no indication of population stratification		0 - Post-hoc stratification		A - Cases: status verified by highly specific molecular methods (antigen test, PCR)	A - Controls: status verified by highly specific molecular methods (antigen test, PCR)	A - Genotyping: favourable quality control estimates given, subset or total dataset replicated		A0A	0.147	T	0.03
35	Allen	2017	United States	SNP-mediated disruption of CTCF binding at the IFITM3 promoter is associated with risk of severe influenza in humans	No	Cohort	November 2008 to June 2016	Hospital-based	Multicenter prospective cohort of critically ill children and adolescents in the Pediatric Intensive Care Influenza (PICFLU) Study.	Admixed	Children; Adolescents	2009 influenza A H1N1	Yes	2 - Mortality among hospitalized patients	1	Children with confirmed influenza-related critical illness that died in the hospital	Children with confirmed influenza-related critical illness that survived to hospital discharge	Sanger sequencing	Focus on one SNP	IFITM3	rs34481144		A	G	265	17	3	11	3	17	17	248	35	95	118	165	331	B - Some degree of confounding possible/probable OR study performed in obviously admixed population	The population was predominantly of European ancestry (73.2%) with 13.2% African Americans, 4.9% Asians, and 8.7% mixed or other.	C - No description on controls recruitment OR controls fail HWE	Fail HWE	A - Cases: status verified by highly specific molecular methods (antigen test, PCR)	A - Controls: status verified by highly specific molecular methods (antigen test, PCR)	A - Genotyping: favourable quality control estimates given, subset or total dataset replicated		BCA	0.032	A	0.5
35	Allen	2017	United States	SNP-mediated disruption of CTCF binding at the IFITM3 promoter is associated with risk of severe influenza in humans	No	Cohort	During 2009-2014	Primary health care setting or community-based	FLU09 cohort (outpatients with PCR–confirmed influenza infection)	Admixed	Children; Adolescents	2009 influenza A H1N1	Yes	4 - Severity indicators among hospitalized and non-hospitalized patients	1	High total symptom score	Ambulant, low total symptom score	TaqMan SNP genotyping assays	Focus on one SNP	IFITM3	rs34481144		A	G	86	9	3	3	3	9	9	77	1	24	52	26	128	B - Some degree of confounding possible/probable OR study performed in obviously admixed population	81.4% African Americans and 18.6% European ancestry	0 - Post-hoc stratification		A - Cases: status verified by highly specific molecular methods (antigen test, PCR)	A - Controls: status verified by highly specific molecular methods (antigen test, PCR)	A - Genotyping: favourable quality control estimates given, subset or total dataset replicated		B0A	0.681	A	0.5
41	Chen	2016	China	Multiple gene mutations identified in patients infected with influenza A (H7N9) virus	Yes	Cohort	The 2013 H7N9 influenza pandemic outbreak period	Hospital-based	Blood samples collected from 18 H7N9 infected patients during pandemic outbreak period and patients follow up after hospital discharge.	Asian	NA	Influenza A (H7N9)	No	2 - Mortality among hospitalized patients	1	Non-survivors	Hospitalized, survivors	Sanger sequencing; Illumina Hiseq 2000	Exome sequencing	NA	NA		NA	NA	18	6	NA	NA	NA	NA	NA	12	NA	NA	NA	NA	NA	B - Some degree of confounding possible/probable OR study performed in obviously admixed population	Small sample size	0 - Post-hoc stratification		A - Cases: status verified by highly specific molecular methods (antigen test, PCR)	A - Controls: status verified by highly specific molecular methods (antigen test, PCR)	A - Genotyping: favourable quality control estimates given, subset or total dataset replicated	The 89 mutations were verified in all the 18 patients by Sanger sequencing.	B0A
42	Maestri	2016	Brazil	The His131Arg substitution in the FCGR2A gene (rs1801274) is not associated with the severity of influenza A(H1N1)pdm09 infection	No	Cohort	Between June 2009 and August 2010	Hospital-based; Primary health care setting	Nasopharyngeal swab samples obtained from 436 subjects that were randomly selected among 1524 cases from the northern and northeastern regions of Brazil diagnosed with influenza caused by strain A(H1N1)pdm09 between June 2009 and August 2010.	Admixed	All age groups	2009 influenza A H1N1	Yes	5 - Hospital admission among hospitalized and non-hospitalized patients	1	Hospitalized	Non-hospitalized	TaqMan SNP genotyping assays	Focus on one SNP	FCGR2A	rs1801274	His131Arg (rs1801274) polymorphism	A	G	436	244	84	115	45	283	205	192	73	80	39	226	158	B - Some degree of confounding possible/probable OR study performed in obviously admixed population	Brazilian admixed population: European, Native American and African genetic ancestry	0 - Post-hoc stratification		A - Cases: status verified by highly specific molecular methods (antigen test, PCR)	A - Controls: status verified by highly specific molecular methods (antigen test, PCR)	C - No indication of genotyping reproducibility		B0C	0.054	G	0.42
42	Maestri	2016	Brazil	The His131Arg substitution in the FCGR2A gene (rs1801274) is not associated with the severity of influenza A(H1N1)pdm09 infection	No	Cohort	Between June 2009 and August 2010	Hospital-based; Primary health care setting	Nasopharyngeal swab samples obtained from 436 subjects that were randomly selected among 1524 cases from the northern and northeastern regions of Brazil diagnosed with influenza caused by strain A(H1N1)pdm09 between June 2009 and August 2010.	Admixed	All age groups	2009 influenza A H1N1	Yes	2 - Mortality among hospitalized patients	0	Death	Hospitalized influenza A(H1N1)2009 patients that survived	TaqMan SNP genotyping assays	Focus on one SNP	FCGR2A	rs1801274	His131Arg (rs1801274) polymorphism	A	G	244	100	37	41	22	115	85	144	47	74	23	168	120	B - Some degree of confounding possible/probable OR study performed in obviously admixed population	Brazilian admixed population: European, Native American and African genetic ancestry	0 - Post-hoc stratification		A - Cases: status verified by highly specific molecular methods (antigen test, PCR)	A - Controls: status verified by highly specific molecular methods (antigen test, PCR)	C - No indication of genotyping reproducibility		B0C	0.607	G	0.42
47	Falcon	2015	Spain	CCR5 deficiency predisposes to fatal outcome in influenza virus infection	No	Cohort	The 2009-2010 and 2010-2011 influenza seasons	Community-based (population-based)	During the 2009–2010 and 2010–2011 influenza seasons, a total of 2046 respiratory samples were confirmed cases of influenza A(H1N1)pdm09 virus infection in respiratory samples received at the National Influenza Center in Madrid (Instituto de Salud Carlos III), included in the Spanish Influenza Surveillance System network.The samples with an accurate record including the presence or absence of com…	Caucasian	All age groups	2009 influenza A H1N1	No	3 - Mortality among hospitalized and non-hospitalized patients	1	Death	Non-deceased patients with confirmed diagnosis of A(H1N1)pdm09 virus infection	PCR-RFLP	Focus on one SNP	CCR5	rs333	32 bp deletion in the CCR5 gene	del	wt	171	11	1	3	7	5	17	160	2	17	141	21	299	B - Some degree of confounding possible/probable OR study performed in obviously admixed population		0 - Post-hoc stratification		A - Cases: status verified by highly specific molecular methods (antigen test, PCR)	A - Controls: status verified by highly specific molecular methods (antigen test, PCR)	C - No indication of genotyping reproducibility		B0C	0.132	del	0.23
48	Cheng	2015	China	Identification of TMPRSS2 as a susceptibility gene for severe 2009 pandemic A(H1N1) influenza and A(H7N9) influenza	No	Cohort	Between May 2009 and January 2012	Hospital-based	Adult patients who were infected with A(H1N1)pdm09 and had clinical specimens sent to Queen Mary Hospital were recruited. Patients were excluded if they were aged < 18 years, were non-Chinese, their archived specimens were not suffi cient for testing, or the essential clinical information could not be retrieved from the clinical management system.	Asian	Adults; Elderly (>65)	2009 influenza A H1N1	No	1 - Severity indicators (e.g. ICU, ventilation, mortality) among hospitalized patients	1	Patients with severe disease were defined as those who required oxygen supplementation, were admitted to the intensive care unit, or died	Hospitalized patients with mild disease were defined as those who did not satisfy the severity criteria.	Genome-Wide Human SNP Array (Affymetrix); SEQUENOM MassArray Genotyping platform	GWAS	TMPRSS2	rs2070788		A	G	409	162	55	77	30	187	137	247	111	112	24	334	160	B - Some degree of confounding possible/probable OR study performed in obviously admixed population		B - Controls drawn from structured sampling frame (hospital, clinic or health care programme-based) AND in HWE	Hospital-based	A - Cases: status verified by highly specific molecular methods (antigen test, PCR)	A - Controls: status verified by highly specific molecular methods (antigen test, PCR)	C - No indication of genotyping reproducibility		BBC	0.663	G	0.42
52	Garcia-Etxebarria	2015	Spain	No Major Host Genetic Risk Factor Contributed to A(H1N1)2009 Influenza Severity	Yes	Case-control	NA	Hospital-based; Primary health care setting	Cases were defined as confirmed influenza A(H1N1)2009 patients who had to be admitted to a hospital. Controls were also confirmed influenza patients with mild symptoms who received ambulatory assistance; they were recruited as part of the Spanish Influenza Case-Control Study cohort during the 2009-2010 first epidemic season of the new virus.	Caucasian	NA	2009 influenza A H1N1	No	5 - Hospital admission among hospitalized and non-hospitalized patients	1	Hospitalized severe cases	Ambulant mild confirmed patients	Genome-Wide Human SNP Array (Affymetrix)	GWAS	NA	NA		NA	NA	131	41	NA	NA	NA	NA	NA	90	NA	NA	NA	NA	NA	A - No apparent confounding (or possible confounding properly adjusted for) AND no indication of population stratification		B - Controls drawn from structured sampling frame (hospital, clinic or health care programme-based) AND in HWE	Part of the Spanish Influenza Case-Control Study cohort	A - Cases: status verified by highly specific molecular methods (antigen test, PCR)	A - Controls: status verified by highly specific molecular methods (antigen test, PCR)	A - Genotyping: favourable quality control estimates given, subset or total dataset replicated		ABA
53	Maestri	2015	Brazil	Siaα2-3Galβ1- Receptor Genetic Variants Are Associated with Influenza A(H1N1)pdm09 Severity	No	Cohort	Between June 2009 and August 2010	Hospital-based; Primary health care setting	356 patients were randomly selected among 1,524 cases of Influenza A(H1N1)pdm09 from the northern and northeastern regions of Brazil, confirmed at the Evandro Chagas Institute. Divided into three groups according to severity: one of group of patients with classical symptoms who did not require hospitalization (n = 157), one group with severe acute respiratory syndrome (SARS) requiring hospitaliza…	Admixed	All age groups	2009 influenza A H1N1	Yes	5 - Hospital admission among hospitalized and non-hospitalized patients	1	Hospitalized	Not hospitalized	TaqMan SNP genotyping assays	Focus on multiple SNPs	ST3GAL1	rs113350588		A	G	356	199	56	98	45	210	188	157	47	65	45	159	155	C - Detectable levels of confounding OR indication of strong stratification	There was a higher European genetic contribution among non-hospitalized patients and a higher African genetic contribution among patients who died.	C - No description on controls recruitment OR controls fail HWE	Fail HWE	A - Cases: status verified by highly specific molecular methods (antigen test, PCR)	A - Controls: status verified by highly specific molecular methods (antigen test, PCR)	C - No indication of genotyping reproducibility		CCC	0.037	G	0.47
53	Maestri	2015	Brazil	Siaα2-3Galβ1- Receptor Genetic Variants Are Associated with Influenza A(H1N1)pdm09 Severity	No	Cohort	Between June 2009 and August 2010	Hospital-based; Primary health care setting	356 patients were randomly selected among 1,524 cases of Influenza A(H1N1)pdm09 from the northern and northeastern regions of Brazil, confirmed at the Evandro Chagas Institute. Divided into three groups according to severity: one of group of patients with classical symptoms who did not require hospitalization (n = 157), one group with severe acute respiratory syndrome (SARS) requiring hospitaliza…	Admixed	All age groups	2009 influenza A H1N1	Yes	5 - Hospital admission among hospitalized and non-hospitalized patients	1	Hospitalized	Not hospitalized	TaqMan SNP genotyping assays	Focus on multiple SNPs	ST3GAL1	rs1048479		C	T	356	199	38	88	73	164	234	157	42	73	42	157	157	C - Detectable levels of confounding OR indication of strong stratification	There was a higher European genetic contribution among non-hospitalized patients and a higher African genetic contribution among patients who died.	0 - Post-hoc stratification		A - Cases: status verified by highly specific molecular methods (antigen test, PCR)	A - Controls: status verified by highly specific molecular methods (antigen test, PCR)	C - No indication of genotyping reproducibility		C0C	0.425	C	0.41
53	Maestri	2015	Brazil	Siaα2-3Galβ1- Receptor Genetic Variants Are Associated with Influenza A(H1N1)pdm09 Severity	No	Cohort	Between June 2009 and August 2010	Hospital-based	356 patients were randomly selected among 1,524 cases of Influenza A(H1N1)pdm09 from the northern and northeastern regions of Brazil, confirmed at the Evandro Chagas Institute. Divided into three groups according to severity: one of group of patients with classical symptoms who did not require hospitalization (n = 157), one group with severe acute respiratory syndrome (SARS) requiring hospitaliza…	Admixed	All age groups	2009 influenza A H1N1	Yes	2 - Mortality among hospitalized patients	0	Died, hospitalized	Survived, hospitalized	TaqMan SNP genotyping assays	Focus on multiple SNPs	ST3GAL1	rs113350588		A	G	244	76	21	34	21	76	76	123	35	64	24	134	112	C - Detectable levels of confounding OR indication of strong stratification	There was a higher European genetic contribution among non-hospitalized patients and a higher African genetic contribution among patients who died.	0 - Post-hoc stratification		A - Cases: status verified by highly specific molecular methods (antigen test, PCR)	A - Controls: status verified by highly specific molecular methods (antigen test, PCR)	C - No indication of genotyping reproducibility		C0C	0.716	G	0.5
53	Maestri	2015	Brazil	Siaα2-3Galβ1- Receptor Genetic Variants Are Associated with Influenza A(H1N1)pdm09 Severity	No	Cohort	Between June 2009 and August 2010	Hospital-based	356 patients were randomly selected among 1,524 cases of Influenza A(H1N1)pdm09 from the northern and northeastern regions of Brazil, confirmed at the Evandro Chagas Institute. Divided into three groups according to severity: one of group of patients with classical symptoms who did not require hospitalization (n = 157), one group with severe acute respiratory syndrome (SARS) requiring hospitaliza…	Admixed	All age groups	2009 influenza A H1N1	Yes	2 - Mortality among hospitalized patients	0	Died, hospitalized	Survived, hospitalized	TaqMan SNP genotyping assays	Focus on multiple SNPs	ST3GAL1	rs1048479		C	T	244	76	14	34	28	62	90	123	24	54	45	102	144	C - Detectable levels of confounding OR indication of strong stratification	There was a higher European genetic contribution among non-hospitalized patients and a higher African genetic contribution among patients who died.	0 - Post-hoc stratification		A - Cases: status verified by highly specific molecular methods (antigen test, PCR)	A - Controls: status verified by highly specific molecular methods (antigen test, PCR)	C - No indication of genotyping reproducibility		C0C	0.351	C	0.41
54	Maestri	2015	Brazil	The CCR5 32 (rs333) polymorphism is not a predisposing factor for severe pandemic influenza in the Brazilian admixed population	No	Cohort	Between June 2009 and August 2010	Hospital-based; Primary health care setting	Random selection of Influenza A(H1N1)pdm09 positive samples from subjects with a clinical suspicion of flu-like illness who sought health services.	Admixed	All age groups	2009 influenza A H1N1	No	5 - Hospital admission among hospitalized and non-hospitalized patients	1	Patients that presented severe acute respiratory syndrome (SARS) and were hospitalized	Patients with mild symptoms non-hospitalized	PCR-RFLP	Focus on one SNP	CCR5	rs333	32 bp deletion in the CCR5 gene	del	wt	330	156	0	8	148	8	304	174	1	13	160	15	333	C - Detectable levels of confounding OR indication of strong stratification	The Brazilian population was formed by extensive admixture of Native American, European and African populations, nevertheless European genetic ancestry is predominantly in Brazil. European and African genetic ancestry showed statistical differences between groups (p = 0.006 and p = 0.010, respectively).	0 - Post-hoc stratification		A - Cases: status verified by highly specific molecular methods (antigen test, PCR)	A - Controls: status verified by highly specific molecular methods (antigen test, PCR)	C - No indication of genotyping reproducibility		C0C	0.27	del	0.03
55	García-Ramírez	2015	Mexico	TNF, IL6, and IL1B polymorphisms are associated with severe influenza a (H1N1) virus infection in the Mexican Population	Yes	Case-control	From April 2009 to March 2012	Hospital-based	Nasopharyngeal swab samples from 278 patients hospitalized with clinical symptoms of influenza-like illness. A total of 278 subjects with clinical symptoms and signs of influenza were enrolled, of which 145 were positive and 133 were negative for influenza A (H1N1) infection; the influenza-negative patients were deemed to have ILI. On admission to the hospital, all patients with suspected influen…	Admixed	All age groups	2009 influenza A H1N1	Yes	1 - Severity indicators (e.g. ICU, ventilation, mortality) among hospitalized patients	0	Patients admitted to ICU	Patients who did not enter the ICU	TaqMan SNP genotyping assays	Focus on multiple SNPs	NA	NA		NA	NA	145	NA	NA	NA	NA	NA	NA	NA	NA	NA	NA	NA	NA	B - Some degree of confounding possible/probable OR study performed in obviously admixed population	Unclear	0 - Post-hoc stratification		A - Cases: status verified by highly specific molecular methods (antigen test, PCR)	A - Controls: status verified by highly specific molecular methods (antigen test, PCR)	C - No indication of genotyping reproducibility		B0C
59	Mills	2014	United Kingdom	IFITM3 and susceptibility to respiratory viral infections in the community	No	Cohort	Initiated in 2005	Hospital-based; Primary health care setting	The patients with severe H1N1 influenza were admitted to the ICU with community-acquired pneumonia and recruited to the UK based Genomic Advances in Sepsis (GAinS) study. The patients with LRTI and healthy controls were recruited from across Europe within the Genomics to combat Resistance against Antibiotics in Community acquired LRTI in Europe (GRACE) study.	Admixed	Adults; Elderly (>65)	2009 influenza A H1N1	No	4 - Severity indicators among hospitalized and non-hospitalized patients	1	Patients with severe H1N1 influenza requiring intensive care unit (ICU) admission for pneumonia	Ambulant patients with lower respiratory tract infection (LRTI)	PCR-RFLP	Focus on one SNP	IFITM3	rs12252		C	T	293	34	0	3	31	3	65	259	2	22	235	26	492	B - Some degree of confounding possible/probable OR study performed in obviously admixed population	Some confounding possible due to inclusion of diverse population (11 European countries from Spain to Finland), post-hoc stratification of cases but not controls	B - Controls drawn from structured sampling frame (hospital, clinic or health care programme-based) AND in HWE	Controls from health programme	A - Cases: status verified by highly specific molecular methods (antigen test, PCR)	B - Controls status inferred from medical records only (no history of disease)	A - Genotyping: favourable quality control estimates given, subset or total dataset replicated	All minor homozygotes and heterozygotes were Sanger sequenced in the reverse direction to confirm their genotype, using the same primers. Unclear controls definition (matched to cases, but no info on status verification)	BBB	0.124	C	0.04
61	Rangel-Ramirez	2014	Mexico	NKG2C gene deletion in the Mexican population and lack of association to respiratory viral infections	No	Case-control	NA	Hospital-based	For the case–control association study, patients with pandemic A (H1N1) 2009 influenza (n = 70) infections were included. Patients with respiratory infections were identified at the Hospital Central ‘Dr. Ignacio Morones Prieto’ and were diagnosed with a respiratory infection (lower respiratory tract infection and/or influenza-like illness) based on clinical criteria.	Admixed	All age groups	2009 influenza A H1N1	Yes	1 - Severity indicators (e.g. ICU, ventilation, mortality) among hospitalized patients	0	Moderate or severe infection	Hospitalized, mild infection	PCR-RFLP	Focus on one SNP	NKG2C	NKG2C gene deletion		del	wt	70	45	0	7	38	7	83	25	0	5	20	5	45	B - Some degree of confounding possible/probable OR study performed in obviously admixed population	Mixed origin of the Mexican mestizo population (predominantly Native American and Caucasian)	B - Controls drawn from structured sampling frame (hospital, clinic or health care programme-based) AND in HWE		A - Cases: status verified by highly specific molecular methods (antigen test, PCR)	A - Controls: status verified by highly specific molecular methods (antigen test, PCR)	C - No indication of genotyping reproducibility		BBC	>0.99	del	0.08
61	Rangel-Ramirez	2014	Mexico	NKG2C gene deletion in the Mexican population and lack of association to respiratory viral infections	No	Case-control	NA	Hospital-based	For the case–control association study, patients with pandemic A (H1N1) 2009 influenza (n = 70) infections were included. Patients with respiratory infections were identified at the Hospital Central ‘Dr. Ignacio Morones Prieto’ and were diagnosed with a respiratory infection (lower respiratory tract infection and/or influenza-like illness) based on clinical criteria.	Admixed	All age groups	2009 influenza A H1N1	Yes	1 - Severity indicators (e.g. ICU, ventilation, mortality) among hospitalized patients	1	ICU admitted influenza A(H1N1)2009 patients	Hospitalized influenza A(H1N1)2009 patients not admitted to ICU	PCR-RFLP	Focus on one SNP	NKG2C	NKG2C gene deletion		del	wt	70	30	0	5	25	5	55	40	0	7	33	7	73	B - Some degree of confounding possible/probable OR study performed in obviously admixed population	Mixed origin of the Mexican mestizo population (predominantly Native American and Caucasian)	B - Controls drawn from structured sampling frame (hospital, clinic or health care programme-based) AND in HWE		A - Cases: status verified by highly specific molecular methods (antigen test, PCR)	A - Controls: status verified by highly specific molecular methods (antigen test, PCR)	C - No indication of genotyping reproducibility		BBC	>0.99	del	0.08
61	Rangel-Ramirez	2014	Mexico	NKG2C gene deletion in the Mexican population and lack of association to respiratory viral infections	No	Case-control	NA	Hospital-based	For the case–control association study, patients with pandemic A (H1N1) 2009 influenza (n = 70) infections were included. Patients with respiratory infections were identified at the Hospital Central ‘Dr. Ignacio Morones Prieto’ and were diagnosed with a respiratory infection (lower respiratory tract infection and/or influenza-like illness) based on clinical criteria.	Admixed	All age groups	2009 influenza A H1N1	Yes	2 - Mortality among hospitalized patients	0	Death	Hospitalized, discharged to home	PCR-RFLP	Focus on one SNP	NKG2C	NKG2C gene deletion		del	wt	70	18	0	3	15	3	33	52	0	9	43	9	95	B - Some degree of confounding possible/probable OR study performed in obviously admixed population	Mixed origin of the Mexican mestizo population (predominantly Native American and Caucasian)	B - Controls drawn from structured sampling frame (hospital, clinic or health care programme-based) AND in HWE		A - Cases: status verified by highly specific molecular methods (antigen test, PCR)	A - Controls: status verified by highly specific molecular methods (antigen test, PCR)	C - No indication of genotyping reproducibility		BBC	>0.99	del	0.08
62	Herrera-Ramos	2014	Spain	Surfactant protein A genetic variants associate with severe respiratory insufficiency in pandemic influenza A virus infection	No	Cohort	Between July 2009 and November 2011	Hospital-based; Primary health care setting	Individuals infected with H1N1 confirmed by real-time PCR (70 hospitalized, 23 attending primary care centers, all patients treated with oseltamivir, only one had been previously vaccinated against H1N1pdm)	Caucasian	All age groups	2009 influenza A H1N1	Yes	5 - Hospital admission among hospitalized and non-hospitalized patients	1	Hospitalized influenza A(H1N1)2009 patients	Influenza A(H1N1)2009 patients attending primary care centers	PCR-RFLP; TaqMan SNP genotyping assays	Focus on multiple SNPs	SFTPA2	rs1965708	Q223K	A	C	93	70	3	25	42	31	109	23	1	8	14	10	36	A - No apparent confounding (or possible confounding properly adjusted for) AND no indication of population stratification	Individuals with ancestors other than Spanish were excluded. Unrelated white Spanish patients.	0 - Post-hoc stratification		A - Cases: status verified by highly specific molecular methods (antigen test, PCR)	A - Controls: status verified by highly specific molecular methods (antigen test, PCR)	C - No indication of genotyping reproducibility	No genotyping QC	A0C	>0.99	A	0.22
62	Herrera-Ramos	2014	Spain	Surfactant protein A genetic variants associate with severe respiratory insufficiency in pandemic influenza A virus infection	No	Cohort	Between July 2009 and November 2012	Hospital-based; Primary health care setting	Individuals infected with H1N1 confirmed by real-time PCR (70 hospitalized, 23 attending primary care centers, all patients treated with oseltamivir, only one had been previously vaccinated against H1N1pdm)	Caucasian	All age groups	2009 influenza A H1N1	Yes	5 - Hospital admission among hospitalized and non-hospitalized patients	1	Hospitalized influenza A(H1N1)2009 patients	Influenza A(H1N1)2009 patients attending primary care centers	PCR-RFLP; TaqMan SNP genotyping assays	Focus on multiple SNPs	SFTPA2	rs1059046	T9N	A	C	93	70	23	38	9	84	56	23	8	10	5	26	20	A - No apparent confounding (or possible confounding properly adjusted for) AND no indication of population stratification	Individuals with ancestors other than Spanish were excluded. Unrelated white Spanish patients.	0 - Post-hoc stratification		A - Cases: status verified by highly specific molecular methods (antigen test, PCR)	A - Controls: status verified by highly specific molecular methods (antigen test, PCR)	C - No indication of genotyping reproducibility	No genotyping QC	A0C	0.674	C	0.4
62	Herrera-Ramos	2014	Spain	Surfactant protein A genetic variants associate with severe respiratory insufficiency in pandemic influenza A virus infection	No	Cohort	Between July 2009 and November 2013	Hospital-based; Primary health care setting	Individuals infected with H1N1 confirmed by real-time PCR (70 hospitalized, 23 attending primary care centers, all patients treated with oseltamivir, only one had been previously vaccinated against H1N1pdm)	Caucasian	All age groups	2009 influenza A H1N1	No	5 - Hospital admission among hospitalized and non-hospitalized patients	1	Hospitalized influenza A(H1N1)2009 patients	Influenza A(H1N1)2009 patients attending primary care centers	PCR-RFLP; TaqMan SNP genotyping assays	Focus on multiple SNPs	SFTPA1	rs1136450	L50V	C	G	93	70	7	37	26	51	89	23	5	11	7	21	25	A - No apparent confounding (or possible confounding properly adjusted for) AND no indication of population stratification	Individuals with ancestors other than Spanish were excluded. Unrelated white Spanish patients.	0 - Post-hoc stratification		A - Cases: status verified by highly specific molecular methods (antigen test, PCR)	A - Controls: status verified by highly specific molecular methods (antigen test, PCR)	C - No indication of genotyping reproducibility	No genotyping QC	A0C	>0.99	C	0.36
62	Herrera-Ramos	2014	Spain	Surfactant protein A genetic variants associate with severe respiratory insufficiency in pandemic influenza A virus infection	No	Cohort	Between July 2009 and November 2014	Hospital-based	Individuals infected with H1N1 confirmed by real-time PCR (70 hospitalized, 23 attending primary care centers, all patients treated with oseltamivir, only one had been previously vaccinated against H1N1pdm)	Caucasian	All age groups	2009 influenza A H1N1	Yes	1 - Severity indicators (e.g. ICU, ventilation, mortality) among hospitalized patients	0	ICU admitted influenza A(H1N1)2009 patients	Hospitalized influenza A(H1N1)2009 patients not admitted to ICU	PCR-RFLP; TaqMan SNP genotyping assays	Focus on multiple SNPs	SFTPA2	rs1965708	Q223K	A	C	70	30	0	7	23	7	53	40	3	18	19	24	56	A - No apparent confounding (or possible confounding properly adjusted for) AND no indication of population stratification	Individuals with ancestors other than Spanish were excluded. Unrelated white Spanish patients.	0 - Post-hoc stratification		A - Cases: status verified by highly specific molecular methods (antigen test, PCR)	A - Controls: status verified by highly specific molecular methods (antigen test, PCR)	C - No indication of genotyping reproducibility	No genotyping QC	A0C	>0.99	A	0.12
62	Herrera-Ramos	2014	Spain	Surfactant protein A genetic variants associate with severe respiratory insufficiency in pandemic influenza A virus infection	No	Cohort	Between July 2009 and November 2015	Hospital-based	Individuals infected with H1N1 confirmed by real-time PCR (70 hospitalized, 23 attending primary care centers, all patients treated with oseltamivir, only one had been previously vaccinated against H1N1pdm)	Caucasian	All age groups	2009 influenza A H1N1	Yes	1 - Severity indicators (e.g. ICU, ventilation, mortality) among hospitalized patients	0	ICU admitted influenza A(H1N1)2009 patients	Hospitalized influenza A(H1N1)2009 patients not admitted to ICU	PCR-RFLP; TaqMan SNP genotyping assays	Focus on multiple SNPs	SFTPA2	rs1059046	T9N	A	C	70	30	14	14	2	42	18	40	9	24	7	42	38	A - No apparent confounding (or possible confounding properly adjusted for) AND no indication of population stratification	Individuals with ancestors other than Spanish were excluded. Unrelated white Spanish patients.	0 - Post-hoc stratification		A - Cases: status verified by highly specific molecular methods (antigen test, PCR)	A - Controls: status verified by highly specific molecular methods (antigen test, PCR)	C - No indication of genotyping reproducibility	No genotyping QC	A0C	0.34	C	0.3
63	To	2014	China	Surfactant protein B gene polymorphism is associated with severe influenza	No	Cohort	Between May 2009 and January 2012	Hospital-based	Adult patients who were infected with A(H1N1)pdm09 and had clinical specimens sent to Queen Mary Hospital were recruited. Patients were excluded if they were aged < 18 years, were non-Chinese, their archived specimens were not suffi cient for testing, or the essential clinical information could not be retrieved from the clinical management system.	Asian	Adults; Elderly (>65)	2009 influenza A H1N1	No	1 - Severity indicators (e.g. ICU, ventilation, mortality) among hospitalized patients	1	Patients with severe disease were defined as those who required oxygen supplementation, were admitted to the intensive care unit, or died	Hospitalized patients with mild disease were defined as those who did not satisfy the severity criteria.	Genome-Wide Human SNP Array (Affymetrix); SEQUENOM MassArray Genotyping platform	GWAS	SFTPB	rs1130866	Surfactant protein B gene (SFTPB)	C	T	380	153	116	35	2	267	39	227	132	86	9	350	104	A - No apparent confounding (or possible confounding properly adjusted for) AND no indication of population stratification		B - Controls drawn from structured sampling frame (hospital, clinic or health care programme-based) AND in HWE	Hospital-based	A - Cases: status verified by highly specific molecular methods (antigen test, PCR)	A - Controls: status verified by highly specific molecular methods (antigen test, PCR)	C - No indication of genotyping reproducibility		BBC	0.348	T	0.13
64	Sironi	2014	Italy	The CCR5 32 allele is not a major predisposing factor for severe H1N1pdm09 infection	No	Case series	Winter 2009-2010	Hospital-based	We recruited 29 H1N1pdm09 infected subjects from Southern Europe (mostly Italians) with a wide clinical spectrum of disease symptoms referred to the Infectious Disease Unit of the San Gerardo Hospital, Monza, Italy, in winter 2009–2010; the sample included 7 subjects who developed acute respiratory distress syndrome requiring extracorporeal membrane oxygenation. The CCR5Δ32 variant was genotyped …	Caucasian	All age groups	2009 influenza A H1N1	Yes	5 - Hospital admission among hospitalized and non-hospitalized patients	1	Severe (ARSD requiring ECMO), Intermediate (Pulmonary disease requiring oxygen therapy), or Mild (No complications, only oxygen administration)	Very mild: No hospitalization, no complications	PCR-RFLP	Focus on one SNP	CCR5	rs333	32 bp deletion in the CCR5 gene	del	wt	29	21	0	0	21	0	42	8	0	1	7	1	15	C - Detectable levels of confounding OR indication of strong stratification	Very small sample size	0 - Post-hoc stratification		A - Cases: status verified by highly specific molecular methods (antigen test, PCR)	A - Controls: status verified by highly specific molecular methods (antigen test, PCR)	C - No indication of genotyping reproducibility		C0C	>0.99	del	0
66	Zhang	2013	China	Interferon-induced transmembrane protein-3 genetic variant rs12252-C is associated with severe influenza in Chinese individuals	No	Cohort	Between June 2009 and January 2010	Hospital-based	In this cohort, 83 patients fulfilled the criteria for inclusion (influenza pdmH1N1/09 infection confirmed by viral genome PCR assay, able to give informed consent) and exclusion (use of corticosteroids or any other immunosuppressants for 1 month before or during sampling, coexisting illnesses, pregnancy, positive bacterial cultures from respiratory tract secretions/sputum or blood at any point d…	Asian	All age groups	2009 influenza A H1N1	No	1 - Severity indicators (e.g. ICU, ventilation, mortality) among hospitalized patients	1	Patients with severe disease: those who reported symptoms (fever, cough, headache and lethargy), but deteriorated and developed pneumonic consolidation and/or bilateral infiltrates on chest radiograph with or without respiratory failure (defined as PaO2/FiO2o200mm Hg), or respiratory failure with disseminated intravascular coagulopathy or renal failure (only 1 of the 32 patients).	Hospitalized, mild disease: symptoms(fever, cough, headache and lethargy) only, and whose circulating leukocyte profile (total leukocyte, lymphocytes and neutrophils) was normal throughout the hospital stay.	PCR-RFLP	Focus on one SNP	IFITM3	rs12252		C	T	83	32	22	8	2	52	12	51	13	31	7	57	45	B - Some degree of confounding possible/probable OR study performed in obviously admixed population		0 - Post-hoc stratification		A - Cases: status verified by highly specific molecular methods (antigen test, PCR)	A - Controls: status verified by highly specific molecular methods (antigen test, PCR)	C - No indication of genotyping reproducibility		B0C	0.155	T	0.19
71	Zhou	2012	China	A functional variation in CD55 increases the severity of 2009 pandemic H1N1 influenza A virus infection	No	Cohort	Between May 2009 and January 2012	Hospital-based	Adult patients who were infected with A(H1N1)pdm09 and had clinical specimens sent to Queen Mary Hospital were recruited. Patients were excluded if they were aged < 18 years, were non-Chinese, their archived specimens were not suffi cient for testing, or the essential clinical information could not be retrieved from the clinical management system.	Asian	Adults; Elderly (>65)	2009 influenza A H1N1	No	1 - Severity indicators (e.g. ICU, ventilation, mortality) among hospitalized patients	1	Patients with severe disease were defined as those who required oxygen supplementation, were admitted to the intensive care unit, or died	Hospitalized patients with mild disease were defined as those who did not satisfy the severity criteria.	PCR-RFLP; Genome-Wide Human SNP Array (Affymetrix); SEQUENOM MassArray Genotyping platform	GWAS	CD55	rs2564978		C	T	425	177	23	60	94	106	248	248	45	109	94	199	297	B - Some degree of confounding possible/probable OR study performed in obviously admixed population	Some confounding due to age	B - Controls drawn from structured sampling frame (hospital, clinic or health care programme-based) AND in HWE	Hospital-based	A - Cases: status verified by highly specific molecular methods (antigen test, PCR)	A - Controls: status verified by highly specific molecular methods (antigen test, PCR)	C - No indication of genotyping reproducibility		BBC	0.187	C	0.3
76	Antonopoulou	2012	Greece	Role of tumor necrosis factor gene single nucleotide polymorphisms in the natural course of 2009 influenza A H1N1 virus infection	No	Cohort	July to November 2009	Hospital-based	All patients admitted to the emergency department for flu-like symptoms.	Caucasian	Adolescents; Adults; Elderly (>65)	2009 influenza A H1N1	No	1 - Severity indicators (e.g. ICU, ventilation, mortality) among hospitalized patients	1	Viral pneumonia due to H1N1 when a local infiltrate was diagnosed on chest X-ray and H1N1 RNA was detected in the pharyngeal swab.	Hospitalized mild cases (rRT PCR H1N1 confirmed)	PCR-RFLP	Focus on multiple SNPs	TNF	rs1800750	376 TNF G/A	A	G	109	27	0	2	25	2	52	82	0	0	82	0	164	A - No apparent confounding (or possible confounding properly adjusted for) AND no indication of population stratification		C - No description on controls recruitment OR controls fail HWE	Fail HWE	A - Cases: status verified by highly specific molecular methods (antigen test, PCR)	A - Controls: status verified by highly specific molecular methods (antigen test, PCR)	A - Genotyping: favourable quality control estimates given, subset or total dataset replicated		ACB	<0.001	A	0.04
76	Antonopoulou	2012	Greece	Role of tumor necrosis factor gene single nucleotide polymorphisms in the natural course of 2009 influenza A H1N1 virus infection	No	Cohort	July to November 2009	Hospital-based	All patients admitted to the emergency department for flu-like symptoms.	Caucasian	Adolescents; Adults; Elderly (>65)	2009 influenza A H1N1	No	1 - Severity indicators (e.g. ICU, ventilation, mortality) among hospitalized patients	1	Viral pneumonia due to H1N1 when a local infiltrate was diagnosed on chest X-ray and H1N1 RNA was detected in the pharyngeal swab.	Hospitalized mild cases (rRT PCR H1N1 confirmed)	PCR-RFLP	Focus on multiple SNPs	TNF	rs1800629	308 TNF G/A	A	G	109	27	1	4	22	6	48	82	2	15	65	19	145	A - No apparent confounding (or possible confounding properly adjusted for) AND no indication of population stratification		0 - Post-hoc stratification		A - Cases: status verified by highly specific molecular methods (antigen test, PCR)	A - Controls: status verified by highly specific molecular methods (antigen test, PCR)	A - Genotyping: favourable quality control estimates given, subset or total dataset replicated		A0B	0.281	A	0.11
76	Antonopoulou	2012	Greece	Role of tumor necrosis factor gene single nucleotide polymorphisms in the natural course of 2009 influenza A H1N1 virus infection	No	Cohort	July to November 2009	Hospital-based	All patients admitted to the emergency department for flu-like symptoms.	Caucasian	Adolescents; Adults; Elderly (>65)	2009 influenza A H1N1	No	1 - Severity indicators (e.g. ICU, ventilation, mortality) among hospitalized patients	1	Viral pneumonia due to H1N1 when a local infiltrate was diagnosed on chest X-ray and H1N1 RNA was detected in the pharyngeal swab.	Hospitalized mild cases (rRT PCR H1N1 confirmed)	PCR-RFLP	Focus on multiple SNPs	TNF	rs361525	TNF 238 G/A	A	G	109	27	0	7	20	7	47	82	1	5	76	7	157	A - No apparent confounding (or possible confounding properly adjusted for) AND no indication of population stratification		0 - Post-hoc stratification		A - Cases: status verified by highly specific molecular methods (antigen test, PCR)	A - Controls: status verified by highly specific molecular methods (antigen test, PCR)	A - Genotyping: favourable quality control estimates given, subset or total dataset replicated		A0B	0.125	A	0.13
88	Esposito	2012	Italy	Toll-like receptor 3 gene polymorphisms and severity of pandemic A/H1N1/2009 influenza in otherwise healthy children	No	Cohort	Between 15 October and 30 November 2010	Hospital-based	This prospective study involved consecutively enrolled, otherwise healthy subjects aged less than 15 years who visited the Emergency Room of the Department because of an influenza-like illness (ILI) as defined by the Italian Ministry of Health: an acute respiratory disease of sudden onset, with fever (an axillary temperature of >38°C), accompanied by at least one of the general symptoms of headac…	Caucasian	Children	2009 influenza A H1N1	No	5 - Hospital admission among hospitalized and non-hospitalized patients	1	Hospitalized because of pneumonia	ILI presenting at emergency room but without a diagnosis of pneumonia and discharged	TaqMan SNP genotyping assays	Focus on multiple SNPs	TLR2	rs5743708	Arg753Gln	A	G	51	18	0	1	17	1	35	33	0	1	32	1	65	A - No apparent confounding (or possible confounding properly adjusted for) AND no indication of population stratification	There were no between-group differences in terms of gender, race, age distribution, the number of siblings, exposure to passive smoking, day care or school attendance, or previous pneumococcal and/or pandemic influenza vaccination.	0 - Post-hoc stratification		A - Cases: status verified by highly specific molecular methods (antigen test, PCR)	A - Controls: status verified by highly specific molecular methods (antigen test, PCR)	A - Genotyping: favourable quality control estimates given, subset or total dataset replicated	Reference samples for each genotype were included in all of the reaction plates, and the genotypes were confirmed by sequencing.	A0A	>0.99	A	0.03
88	Esposito	2012	Italy	Toll-like receptor 3 gene polymorphisms and severity of pandemic A/H1N1/2009 influenza in otherwise healthy children	No	Cohort	Between 15 October and 30 November 2010	Hospital-based	This prospective study involved consecutively enrolled, otherwise healthy subjects aged less than 15 years who visited the Emergency Room of the Department because of an influenza-like illness (ILI) as defined by the Italian Ministry of Health: an acute respiratory disease of sudden onset, with fever (an axillary temperature of >38°C), accompanied by at least one of the general symptoms of headac…	Caucasian	Children	2009 influenza A H1N1	No	5 - Hospital admission among hospitalized and non-hospitalized patients	1	Hospitalized because of pneumonia	ILI presenting at emergency room but without a diagnosis of pneumonia and discharged	TaqMan SNP genotyping assays	Focus on multiple SNPs	TLR3	rs5743313	2593 C/T	C	T	51	18	0	18	0	18	18	33	26	3	4	55	12	A - No apparent confounding (or possible confounding properly adjusted for) AND no indication of population stratification	There were no between-group differences in terms of gender, race, age distribution, the number of siblings, exposure to passive smoking, day care or school attendance, or previous pneumococcal and/or pandemic influenza vaccination.	C - No description on controls recruitment OR controls fail HWE	Fail HWE	A - Cases: status verified by highly specific molecular methods (antigen test, PCR)	A - Controls: status verified by highly specific molecular methods (antigen test, PCR)	A - Genotyping: favourable quality control estimates given, subset or total dataset replicated	Reference samples for each genotype were included in all of the reaction plates, and the genotypes were confirmed by sequencing.	ACA	0.001	T	0.5
88	Esposito	2012	Italy	Toll-like receptor 3 gene polymorphisms and severity of pandemic A/H1N1/2009 influenza in otherwise healthy children	No	Cohort	Between 15 October and 30 November 2010	Hospital-based	This prospective study involved consecutively enrolled, otherwise healthy subjects aged less than 15 years who visited the Emergency Room of the Department because of an influenza-like illness (ILI) as defined by the Italian Ministry of Health: an acute respiratory disease of sudden onset, with fever (an axillary temperature of >38°C), accompanied by at least one of the general symptoms of headac…	Caucasian	Children	2009 influenza A H1N1	No	5 - Hospital admission among hospitalized and non-hospitalized patients	1	Hospitalized because of pneumonia	ILI presenting at emergency room but without a diagnosis of pneumonia and discharged	TaqMan SNP genotyping assays	Focus on multiple SNPs	TLR3	rs5743315		A	C	51	18	0	3	15	3	33	33	0	2	31	2	64	A - No apparent confounding (or possible confounding properly adjusted for) AND no indication of population stratification	There were no between-group differences in terms of gender, race, age distribution, the number of siblings, exposure to passive smoking, day care or school attendance, or previous pneumococcal and/or pandemic influenza vaccination.	0 - Post-hoc stratification		A - Cases: status verified by highly specific molecular methods (antigen test, PCR)	A - Controls: status verified by highly specific molecular methods (antigen test, PCR)	A - Genotyping: favourable quality control estimates given, subset or total dataset replicated	Reference samples for each genotype were included in all of the reaction plates, and the genotypes were confirmed by sequencing.	A0A	>0.99	A	0.08
88	Esposito	2012	Italy	Toll-like receptor 3 gene polymorphisms and severity of pandemic A/H1N1/2009 influenza in otherwise healthy children	No	Cohort	Between 15 October and 30 November 2010	Hospital-based	This prospective study involved consecutively enrolled, otherwise healthy subjects aged less than 15 years who visited the Emergency Room of the Department because of an influenza-like illness (ILI) as defined by the Italian Ministry of Health: an acute respiratory disease of sudden onset, with fever (an axillary temperature of >38°C), accompanied by at least one of the general symptoms of headac…	Caucasian	Children	2009 influenza A H1N1	No	5 - Hospital admission among hospitalized and non-hospitalized patients	1	Hospitalized because of pneumonia	ILI presenting at emergency room but without a diagnosis of pneumonia and discharged	TaqMan SNP genotyping assays	Focus on multiple SNPs	TLR4	rs4986790	Asp299Gly	A	G	51	18	16	2	0	34	2	33	30	3	0	63	3	A - No apparent confounding (or possible confounding properly adjusted for) AND no indication of population stratification	There were no between-group differences in terms of gender, race, age distribution, the number of siblings, exposure to passive smoking, day care or school attendance, or previous pneumococcal and/or pandemic influenza vaccination.	0 - Post-hoc stratification		A - Cases: status verified by highly specific molecular methods (antigen test, PCR)	A - Controls: status verified by highly specific molecular methods (antigen test, PCR)	A - Genotyping: favourable quality control estimates given, subset or total dataset replicated	Reference samples for each genotype were included in all of the reaction plates, and the genotypes were confirmed by sequencing.	A0A	>0.99	G	0.06
88	Esposito	2012	Italy	Toll-like receptor 3 gene polymorphisms and severity of pandemic A/H1N1/2009 influenza in otherwise healthy children	No	Cohort	Between 15 October and 30 November 2010	Hospital-based	This prospective study involved consecutively enrolled, otherwise healthy subjects aged less than 15 years who visited the Emergency Room of the Department because of an influenza-like illness (ILI) as defined by the Italian Ministry of Health: an acute respiratory disease of sudden onset, with fever (an axillary temperature of >38°C), accompanied by at least one of the general symptoms of headac…	Caucasian	Children	2009 influenza A H1N1	No	5 - Hospital admission among hospitalized and non-hospitalized patients	1	Hospitalized because of pneumonia	ILI presenting at emergency room but without a diagnosis of pneumonia and discharged	TaqMan SNP genotyping assays	Focus on multiple SNPs	TLR4	rs4986791	Thr399Ile	C	T	51	18	17	1	0	35	1	33	29	4	0	62	4	A - No apparent confounding (or possible confounding properly adjusted for) AND no indication of population stratification	There were no between-group differences in terms of gender, race, age distribution, the number of siblings, exposure to passive smoking, day care or school attendance, or previous pneumococcal and/or pandemic influenza vaccination.	0 - Post-hoc stratification		A - Cases: status verified by highly specific molecular methods (antigen test, PCR)	A - Controls: status verified by highly specific molecular methods (antigen test, PCR)	A - Genotyping: favourable quality control estimates given, subset or total dataset replicated	Reference samples for each genotype were included in all of the reaction plates, and the genotypes were confirmed by sequencing.	A0A	>0.99	T	0.03
92	Onishi	2002	Japan	Association of angiotensin-I converting enzyme DD genotype with influenza pneumonia in the elderly	No	Cohort	December 1999 to March 2000	Long-term care facility	The study was conducted in a hospital for the elderly, serving as a hospital and a long-term care facility. All subjects aged 65 years and older with an admission period of 3 months or longer (1652 subjects) were invited to participate in the study.	Asian	Elderly (>65)	Influenza A H3N2	Yes	4 - Severity indicators among hospitalized and non-hospitalized patients	1	Pneumonia	Influenza patients without pneumonia	PCR + gel electrophoresis, reconfirmed by insertion allele specific amplification	Focus on one SNP	ACE	rs4646994	ACE Insertion/Deletion polymorphism, rs4340, Alu-287 bp within intron 16	D	I	330	89	21	44	24	86	92	241	25	111	105	161	321	A - No apparent confounding (or possible confounding properly adjusted for) AND no indication of population stratification		0 - Post-hoc stratification		A - Cases: status verified by highly specific molecular methods (antigen test, PCR)	A - Controls: status verified by highly specific molecular methods (antigen test, PCR)	A - Genotyping: favourable quality control estimates given, subset or total dataset replicated		A0A	0.665	del	0.48
92	Onishi	2002	Japan	Association of angiotensin-I converting enzyme DD genotype with influenza pneumonia in the elderly	No	Cohort	December 1999 to March 2000	Long-term care facility	The study was conducted in a hospital for the elderly, serving as a hospital and a long-term care facility. All subjects aged 65 years and older with an admission period of 3 months or longer (1652 subjects) were invited to participate in the study.	Asian	Elderly (>65)	Influenza A H3N2	Yes	3 - Mortality among hospitalized and non-hospitalized patients	0	Fatal influenza patients with pneumonia	Non-fatal influenza patients with pneumonia	PCR + gel electrophoresis, reconfirmed by insertion allele specific amplification	Focus on one SNP	ACE	rs4646994	ACE Insertion/Deletion polymorphism, rs4340, Alu-287 bp within intron 16	D	I	89	16	5	7	4	17	14	73	16	37	20	69	77	A - No apparent confounding (or possible confounding properly adjusted for) AND no indication of population stratification		0 - Post-hoc stratification		A - Cases: status verified by highly specific molecular methods (antigen test, PCR)	A - Controls: status verified by highly specific molecular methods (antigen test, PCR)	A - Genotyping: favourable quality control estimates given, subset or total dataset replicated		A0A	>0.99	del	0.53
93	Chan	2011	China	The Lower Serum Immunoglobulin G2 Level in Severe Cases than in Mild Cases of Pandemic H1N1 2009 Influenza Is Associated with Cytokine Dysregulation	No	Case-control	Between May 2009 and January 2010	Hospital-based	A total of 74 patients who were admitted to hospitals in Hong Kong for pandemic influenza H1N1 2009 between May 2009 and January 2010 were included in the study. The severe group included 38 patients who required respiratory support or admission to the intensive care unit for respiratory decompensation, and the mild group included 36 randomly selected patients who did not develop respiratory deco…	Asian	Adults; Elderly (>65)	2009 influenza A H1N1	No	1 - Severity indicators (e.g. ICU, ventilation, mortality) among hospitalized patients	1	Patients who required respiratory support or admission to the intensive care unit for respiratory decompensation	Hospitalized, mild group who did not develop respiratory decompensation	PCR-RFLP	Focus on multiple SNPs	FCGR2A	rs1801274	FcɣRIIa-H131R	A	G	73	37	23	9	5	55	19	36	16	17	3	49	23	A - No apparent confounding (or possible confounding properly adjusted for) AND no indication of population stratification	The severe and mild groups were matched by age and sex	B - Controls drawn from structured sampling frame (hospital, clinic or health care programme-based) AND in HWE		A - Cases: status verified by highly specific molecular methods (antigen test, PCR)	A - Controls: status verified by highly specific molecular methods (antigen test, PCR)	C - No indication of genotyping reproducibility		ABC	>0.99	G	0.26
95	Wang	2014	China	Early hypercytokinemia is associated with interferon-induced transmembrane protein-3 dysfunction and predictive of fatal H7N9 infection	No	Cohort	NA	Hospital-based	A total of 18 patients with H7H9 infection confirmed by real-time PCR were admitted to the Shanghai Public Health Clinical Center (SHAPHC).	Asian	Adults; Elderly (>65)	Influenza A (H7N9)	No	2 - Mortality among hospitalized patients	1	Fatal outcome	Hospitalized but discharged alive	PCR-RFLP	Focus on one SNP	IFITM3	rs12252		C	T	16	4	2	2	0	6	2	12	4	5	3	13	11	C - Detectable levels of confounding OR indication of strong stratification	Small sample size	0 - Post-hoc stratification		A - Cases: status verified by highly specific molecular methods (antigen test, PCR)	A - Controls: status verified by highly specific molecular methods (antigen test, PCR)	C - No indication of genotyping reproducibility		C0C	0.594	T	0.25
98	Gaio	2016	Portugal	Hospitalization risk due to respiratory illness associated with genetic variation at IFITM3 in patients with influenza A(H1N1)pdm09 infection: a case-control study.	No	Case-control	Between September 2009 and February 2010	Hospital-based; Primary health care setting	A case-control genetic association study, comparing the frequency of IFITM3 rs12252 variant between hospitalized influenza-like illness (ILI) patients (cases) and non hospitalized ILI patients (controls) was performed. An ILI positive patient was defined as a patient presenting signs and symptoms complying to the European ILI case definition, who was swabbed and tested positive for influenza A (H…	Caucasian	Adults	2009 influenza A H1N1	No	5 - Hospital admission among hospitalized and non-hospitalized patients	1	Hospitalized ILI	Non hospitalized ILI	PCR-RFLP	Focus on one SNP	IFITM3	rs12252		C	T	268	84	2	9	73	13	155	184	0	32	152	32	336	A - No apparent confounding (or possible confounding properly adjusted for) AND no indication of population stratification	Matched case-control study	B - Controls drawn from structured sampling frame (hospital, clinic or health care programme-based) AND in HWE		A - Cases: status verified by highly specific molecular methods (antigen test, PCR)	A - Controls: status verified by highly specific molecular methods (antigen test, PCR)	A - Genotyping: favourable quality control estimates given, subset or total dataset replicated		ABA	0.368	C	0.08
99	Lopez-Rodriguez	2016	Spain	IFITM3 and severe influenza virus infection. No evidence genetic association.	No	Case-control	From July 2009 to March 2014	Hospital-based; Primary health care setting	A case-control genetic association study. From July 2009 to March 2014, 152 patients with confirmed IVI from five tertiary Spanish Hospitals and primary care centers from Gran Canaria (Spain), were considered for recruitment. Data and samples from ambulatory patients and from 44 % of the hospitalized patients were retrospectively obtained; in the remaining patients, data were obtained prospective…	Caucasian	Adults; Elderly (>65)	Multiple subtypes	Yes	5 - Hospital admission among hospitalized and non-hospitalized patients	1	Hospitalized patients with primary viral pneumonia	Ambulant patients with mild Influenza Virus Infection	PCR-RFLP	Focus on one SNP	IFITM3	rs12252		C	T	118	60	0	7	53	7	113	58	1	6	51	8	108	A - No apparent confounding (or possible confounding properly adjusted for) AND no indication of population stratification		B - Controls drawn from structured sampling frame (hospital, clinic or health care programme-based) AND in HWE		A - Cases: status verified by highly specific molecular methods (antigen test, PCR)	A - Controls: status verified by highly specific molecular methods (antigen test, PCR)	A - Genotyping: favourable quality control estimates given, subset or total dataset replicated	PCR-RFLP was used with confirmation by Sanger sequencing.	ABA	0.228	C	0.06
99	Lopez-Rodriguez	2016	Spain	IFITM3 and severe influenza virus infection. No evidence genetic association.	No	Case-control	From July 2009 to March 2014	Hospital-based	A case-control genetic association study. From July 2009 to March 2014, 152 patients with confirmed IVI from five tertiary Spanish Hospitals and primary care centers from Gran Canaria (Spain), were considered for recruitment. Data and samples from ambulatory patients and from 44 % of the hospitalized patients were retrospectively obtained; in the remaining patients, data were obtained prospective…	Caucasian	Adults; Elderly (>65)	Multiple subtypes	Yes	1 - Severity indicators (e.g. ICU, ventilation, mortality) among hospitalized patients	0	ICU admitted patients	General ward	PCR-RFLP	Focus on one SNP	IFITM3	rs12252		C	T	60	34	0	5	29	5	63	26	0	2	24	2	50	A - No apparent confounding (or possible confounding properly adjusted for) AND no indication of population stratification		0 - Post-hoc stratification		A - Cases: status verified by highly specific molecular methods (antigen test, PCR)	A - Controls: status verified by highly specific molecular methods (antigen test, PCR)	A - Genotyping: favourable quality control estimates given, subset or total dataset replicated	PCR-RFLP was used with confirmation by Sanger sequencing.	A0A	>0.99	C	0.07
130	Martins	2020	Brazil	Investigation of Human IFITM3 Polymorphisms rs34481144A and rs12252C and Risk for Influenza A(H1N1)pdm09 Severity in a Brazilian Cohort	No	Cohort	2012-2018 period	Hospital-based; Primary health care setting	Inclusion criteria consisted of the availability of clinical and epidemiological records. Further, cases were classified into influenza-like illness (ILI), severe acute respiratory infection (SARI) and fatal cases.	Admixed	All age groups	2009 influenza A H1N1	Yes	4 - Severity indicators among hospitalized and non-hospitalized patients	1	SARI+fatal. SARI cases were defined as cases requiring hospitalization and presenting dyspnea or one of the following signs of severity: peripheral capillary oxygen saturation <95%, respiratory distress or acute respiratory insufficiency.	ILI (ambulant): defined as presence of fever and cough or sore throat, plus one of the following symptoms: headache, myalgia or arthralgia.	TaqMan SNP genotyping assays	Focus on multiple SNPs	IFITM3	rs34481144		A	G	314	222	20	95	107	135	309	92	11	38	43	60	124	B - Some degree of confounding possible/probable OR study performed in obviously admixed population	No information about ethnicity of study population	0 - Post-hoc stratification		A - Cases: status verified by highly specific molecular methods (antigen test, PCR)	A - Controls: status verified by highly specific molecular methods (antigen test, PCR)	C - No indication of genotyping reproducibility		B0C	0.635	A	0.3
130	Martins	2020	Brazil	Investigation of Human IFITM3 Polymorphisms rs34481144A and rs12252C and Risk for Influenza A(H1N1)pdm09 Severity in a Brazilian Cohort	No	Cohort	2012-2018 period	Hospital-based; Primary health care setting	Inclusion criteria consisted of the availability of clinical and epidemiological records. Further, cases were classified into influenza-like illness (ILI), severe acute respiratory infection (SARI) and fatal cases.	Admixed	All age groups	2009 influenza A H1N1	Yes	4 - Severity indicators among hospitalized and non-hospitalized patients	1	SARI+fatal. SARI cases were defined as cases requiring hospitalization and presenting dyspnea or one of the following signs of severity: peripheral capillary oxygen saturation <95%, respiratory distress or acute respiratory insufficiency.	ILI (ambulant): defined as presence of fever and cough or sore throat, plus one of the following symptoms: headache, myalgia or arthralgia.	TaqMan SNP genotyping assays	Focus on multiple SNPs	IFITM3	rs12252		C	T	314	222	9	57	156	75	369	92	3	22	67	28	156	B - Some degree of confounding possible/probable OR study performed in obviously admixed population	No information about ethnicity of study population	0 - Post-hoc stratification		A - Cases: status verified by highly specific molecular methods (antigen test, PCR)	A - Controls: status verified by highly specific molecular methods (antigen test, PCR)	C - No indication of genotyping reproducibility		B0C	0.428	C	0.17
130	Martins	2020	Brazil	Investigation of Human IFITM3 Polymorphisms rs34481144A and rs12252C and Risk for Influenza A(H1N1)pdm09 Severity in a Brazilian Cohort	No	Cohort	2012-2018 period	Hospital-based; Primary health care setting	Inclusion criteria consisted of the availability of clinical and epidemiological records. Further, cases were classified into influenza-like illness (ILI), severe acute respiratory infection (SARI) and fatal cases.	Admixed	All age groups	2009 influenza A H1N1	Yes	3 - Mortality among hospitalized and non-hospitalized patients	0	Fatal	SARI (hospitalized) + ILI (ambulant)	TaqMan SNP genotyping assays	Focus on multiple SNPs	IFITM3	rs34481144		A	G	314	82	7	37	38	51	113	232	24	96	112	144	320	B - Some degree of confounding possible/probable OR study performed in obviously admixed population	No information about ethnicity of study population	0 - Post-hoc stratification		A - Cases: status verified by highly specific molecular methods (antigen test, PCR)	A - Controls: status verified by highly specific molecular methods (antigen test, PCR)	C - No indication of genotyping reproducibility		B0C	0.645	A	0.31
130	Martins	2020	Brazil	Investigation of Human IFITM3 Polymorphisms rs34481144A and rs12252C and Risk for Influenza A(H1N1)pdm09 Severity in a Brazilian Cohort	No	Cohort	2012-2018 period	Hospital-based; Primary health care setting	Inclusion criteria consisted of the availability of clinical and epidemiological records. Further, cases were classified into influenza-like illness (ILI), severe acute respiratory infection (SARI) and fatal cases.	Admixed	All age groups	2009 influenza A H1N1	Yes	3 - Mortality among hospitalized and non-hospitalized patients	0	Fatal	SARI (hospitalized) + ILI (ambulant)	TaqMan SNP genotyping assays	Focus on multiple SNPs	IFITM3	rs12252		A	G	314	82	0	27	55	27	137	232	12	52	168	76	388	B - Some degree of confounding possible/probable OR study performed in obviously admixed population	No information about ethnicity of study population	C - No description on controls recruitment OR controls fail HWE	Fail HWE	A - Cases: status verified by highly specific molecular methods (antigen test, PCR)	A - Controls: status verified by highly specific molecular methods (antigen test, PCR)	C - No indication of genotyping reproducibility		BCC	0.008	C	0.16
136	Chen	2021	China	Role of C-X-C motif chemokine ligand 14 promoter region DNA methylation and single nucleotide polymorphism in influenza A severity	No	Cohort	June 2018 to November 2020	Hospital-based	107 H1N1 patients treated in Hospital of Chengdu University of Traditional Chinese Medicine were enlisted in this experiment. Inclusion criteria were: (1) patients that met the diagnostic standard of H1N1 virus pneumonia. Exclusion criteria were: (1) patients inoculated with seasonal influenza vaccine within one year; (2) patients complicated with other infectious diseases.	Asian	Adults; Elderly (>65)	2009 influenza A H1N1	No	1 - Severity indicators (e.g. ICU, ventilation, mortality) among hospitalized patients	1	Hospitalized patients with the following symptoms were clinically recognized as critical patients: (1) continuous high fever for 3 days or more; (2) intense cough with purulent sputum, bloody sputum, or chest pain; (3) rapid respiratory rate, dyspnea and cyanosis of lips; (4) mind changes including unresponsiveness, somnolence, restlessness and convulsion; (5) intense vomiting, diarrhea and dehyd…	Hospitalized patients who met the diagnostic criteria for H1N1 but not the conditions for critical illness were included in the mild H1N1 group	SEQUENOM MassArray Genotyping platform	Focus on multiple SNPs	CXCL14	rs2547		A	G	107	31	22	8	1	52	10	76	20	26	30	66	88	A - No apparent confounding (or possible confounding properly adjusted for) AND no indication of population stratification		C - No description on controls recruitment OR controls fail HWE	Fail HWE	A - Cases: status verified by highly specific molecular methods (antigen test, PCR)	A - Controls: status verified by highly specific molecular methods (antigen test, PCR)	A - Genotyping: favourable quality control estimates given, subset or total dataset replicated	The resolution error of the genotype peak map at the unit point was ≤0.0001, and the resolution error of the genotype peak map at the total sample was ≤0.001 to enhance the faithfulness of the genotyping. After that, 30 samples (10%) randomly selected from each gene were typed again to ensure the reliability of the results.	ACA	0.01	A	0.81
[truncated: 7 more columns]

## Sheet: DD
	Variable	Definition
General study information	Study ID
	Author	Last name first author
	Year of publication
	Country of origin	Country where the study took place, i.e. country of the study participants
	Title
Study set up	Study design	Cross-sectional / cohort / case-series / case-control
	Sampling period	Time period in which data have been collected, i.e. recruitement / follow-up of study population (possible that host genetics were determined in retrospect)
	Setting	Community-based (population-based) / hospital-based / primary health care setting
	Patient selection criteria
Study population	Ethnicity	Caucasian / African / Hispanic / Asian / Admixed
	Age groups included	Children / adolescents / adults / elderly (>65)
Influenza	Influenza subtype	2009 Influenza A H1N1 / Influenza A H7N9 / Influenza A H3N2 / Influenza A H1N1 (other than 2009) / Influenza B Yamagata / Influenza B Victoria
Assessment of severity	Multiple classifications possible?	Multiple options to define severity within the influenza positive population
	Classification	1 - Severity indicators (e.g. ICU, ventilation, mortality) among hospitalized patients 2 - Mortality among hospitalized patients 3 - Mortality among hospitalized and non-hospitalized patients 4 - Severity indicators among hospitalized and non-hospitalized patients 5 - Hospital admission among hospitalized and non-hospitalized patients
	Definition of cases	Fever / viral pneumonia / death / hospital admission / ICU admission / acute respiratory distress syndrome (ARDS) / extra-corporeal membrane oxygenation (ECMO) / invasive respiratory support
	Definition of controls	Influenza positive + asymptomatic/symptomatic + hospitalized/ambulant
Assessment human genetic variants	Genotyping method (human genome)	PCR-RFLP / TaqMan SNP genotyping assays / Genome-Wide Human SNP Array (Affymetrix) / HumanCVD BeadChip (Illumina) / SEQUENOM MassArray Genotyping platform / MALDI-TOF / Sanger sequencing
	Target	One specific SNP / multiple SNPs / GWAS
	Only include in qualitative summary	Yes / No
	Gene of the current data extraction	Yes / No
	SNP/SNV of the current data extraction	rs code
	Allele A	Nucleotide (A, C, G, T, or U) coming first in the alphabet
	Allele a	Nucleotide (A, C, G, T, or U) coming second in the alphabet
Prevalence data	Total sample size
	Number of cases
	N cases genotype AA
	N cases genotype Aa
	N cases genotype aa
	N cases allele A
	N cases allele a
	Number of controls
	N controls genotype AA
	N controls genotype Aa
	N controls genotype aa
	N controls allele A
	N controls allele a
Critical appraisal (CSI)	Confounding risk	A - No apparent confounding (or possible confounding properly adjusted for) AND no indication of population stratification B - Some degree of confounding possible/probable OR study performed in obviously admixed population C - Detectable levels of confounding OR indication of strong stratification
	Selection bias risk	A - Controls drawn from general population AND satisfy Hardy-Weinberg equilibrium (HWE) B - Controls drawn from structured sampling frame (hospital, clinic or health care programme-based) AND in HWE C - No description on controls recruitment OR controls fail HWE 0 - Post-hoc stratification
	Information bias risk 1	A - Cases: status verified by highly specific molecular methods (antigen test, PCR) B - Cases status established on the basis of guidelines, clinical status, or less specific methods (isolation, smears and microbiological cultures) C - No clear case definition provided
	Information bias risk 2	A - Controls: status verified by highly specific molecular methods (antigen test, PCR) B - Controls status inferred from medical records only (no history of disease) C - No description of disease status in controls (“healthy” controls)
	Information bias risk 3	A - Genotyping: favourable quality control estimates given, subset or total dataset replicated B - Partial genotyping quality control results C - No indication of genotyping reproducibility
HWE	HWE (p-value Exact Test) in controls	Exact test
MAF	Minor Allele	Allele with frequency <0.5 in the control group of this specific data entry
	MAF cases	Frequency minor allele (as defined in previous cell) in the cases
	MAF controls	Frequency minor allele (as defined in previous cell) in the controls
Test for association - 95% CI (taking the Minor Allele as the Risk Allele)	Alellic	1 vs. 2 (Case_a2 * Control_a1) / (Case_a1 * Control_a2)	Equations correspond to risk allele 2 - see https://ihg.gsf.de/cgi-bin/hw/hwa2.pl
	Heterozygous	11 vs. 12 (Case_12 * Control_11) / (Case_11 * Control_12)
	Homozygous	11 vs. 22 (Case_22 * Control_11) / (Case_11 * Control_22)
	Dominant (allele positivity)	11 vs. 12+22 ((Case_12+Case_22) * Control_11) / (Case_11 * (Control_12+Control_22))
	Common odds ratio (Armitage's trend test)	(Case_12*Control_11/N01 + Case_22*Control_12/N12 + 4*(Case_22*Control_11/N02))/ (Case_11*Control_12/N01 + Case_12*Control_22/N12 + 4*(Case_22*Control_11*Case_11*Control_22)**0.5/N02)
	P-value common odds ratio (Armitage's trend test)
